# Supplementary material for: The Plant Defensin Ppdef1 Is a Novel Topical Treatment for Onychomycosis
Source: J Fungi (Basel). 2023 Nov 17;9(11):1111. doi: 10.3390/jof9111111 (PMC10672221; doi:10.3390/jof9111111)
Supplement: Supplementary file 1 [file jof-09-01111-s001.zip]

Archive with 1 entries (1 files):
- jof-2691802-supplementary.pdf
